# Supplementary material for: Multi-omics analysis identifies stemness-driven molecular subtypes, prognostic signature, epigenetic target APCDD1, and drug candidate Leflunomide in Wilms tumor
Source: Front Oncol. 2026 May 25;16:1775326. doi: 10.3389/fonc.2026.1775326 (PMC13244880; doi:10.3389/fonc.2026.1775326)
Supplement: Supplementary file 4 [file Table1.xlsx]

## Sheet: Sheet1
ADCY2
AFF3
AGTPBP1
ANKRD6
ARID1B
ARID2
ARID4B
ARL17B
AUTS2
BICD1
BMPER
C11orf49
C2orf42
C5orf17
CADM1
CAMTA1
CASC15
CCDC88C
CDH7
CEP164P1
CHD7
CHN1
CNTN5
COL2A1
CPSF6
CUX1
DACH1
DENND5B
DLG1
DLGAP1
DNAH14
DOCK3
DPP10
DPP6
EIF4G3
ENAH
EXOC4
EYA1
FARS2
FAT3
FGFR2
FNDC3A
FOXP1
FRMD5
FTX
GABPB1-AS1
GAREM1
GOLGA8A
GOLM1
GPC5
GRIP1
GTF2I
GUSBP1
HMGA2
HNRNPA2B1
HOXA3
HOXB3
HOXB-AS3
HOXC6
HOXD3
IARS1
IGF2BP2
ITGA8
ITPR1
JARID2
KANSL1
KCNQ1OT1
KDM2B
KIAA1958
KIF26B
KLHL14
LAMA4
LAPTM4B
LINC01266
LINC02196
LINC02253
LINC02254
LRBA
LTBP1
LUC7L3
MACROD2
MAGI1
MAML3
MAP2
MEIS1
MEIS2
MEST
MSI2
MT-RNR2
NBAS
NCAM1
NEO1
NKAIN3
NR2F1
NR2F2
NR2F2-AS1
NRG3
NRXN1
NTRK2
PARD3
PAX2
PCDH15
PPP1R9A
PRTG
PSME4
PTBP2
PTPN13
PTPN14
PTPRG
PTPRM
PUM1
RERE
RFX3
ROBO2
SHROOM3
SHROOM3-AS1
SINHCAF
SLIT3
SMARCC1
SMYD3
SOBP
ST6GAL1
STAT4
STK33
STRBP
SUPT3H
TANC1
TBC1D32
TBL1XR1
TCF12
TENM3
TIAM1
TLE4
TNFRSF19
TRA2A
TRABD2B
TSC22D1
TUSC3
TUT4
UBE2H
UBE2Q2P2
USP34
WASF3
WT1
XPO1
ZMAT4
ZMYM2
ZNF516
ZNF521
